# Supplementary material for: A Comprehensive Overview of Intraoperative Complications during Retzius-Sparing Robot-Assisted Radical Prostatectomy: Single Series from High-Volume Center
Source: Cancers (Basel). 2024 Mar 31;16(7):1385. doi: 10.3390/cancers16071385 (PMC11010834; doi:10.3390/cancers16071385)
Supplement: Supplementary file 1 [file cancers-16-01385-s001.zip]

Archive with 1 entries (1 files):
- cancers-2891147-supplementary.pdf
